# Supplementary material for: Phenolic Profile and Antioxidant, Antibacterial, and Antiproliferative Activity of Juglans regia L. Male Flowers
Source: Molecules. 2022 Apr 26;27(9):2762. doi: 10.3390/molecules27092762 (PMC9101975; doi:10.3390/molecules27092762)
Supplement: Supplementary file 1 [file molecules-27-02762-s001.zip]

Archive with 19 entries (19 files):
- Chromatogram.pdf
- Compound 12.pdf
- Compound 13.pdf
- Compound 14.pdf
- Compound 15.pdf
- Compound 17.pdf
- Compound 19.pdf
- Compound 20.pdf
- Compound 22.pdf
- Compound 23.pdf
- Compound 7.pdf
- Compound 8.pdf
- Compounds 1,2,6.pdf
- Compounds 16,18.pdf
- Compounds 21,24.pdf
- Compounds 3,4.pdf
- Compounds 9,11.pdf
- Compunds 5,10.pdf
- molecules-1683775-supplementary.pdf
